# Supplementary material for: The Influence of Pre-Harvest Application of Bacillus velezensis LYB73 on the Rhizosphere Soil Properties, Microbial Communities, Fruit Quality, and Flavor Characteristics of Different Varieties of Peaches
Source: Foods. 2026 May 23;15(11):1852. doi: 10.3390/foods15111852 (PMC13256861; doi:10.3390/foods15111852)
Supplement: Supplementary file 1 [file foods-15-01852-s001.zip]

Archive with 1 entries (1 files):
- foods-4286538-supplementary.pdf
